# Supplementary material for: Lumbar Epidural: Anatomical and Clinical Study in Dogs Submitted to Ovariohysterectomy
Source: Front Vet Sci. 2020 Nov 3;7:527812. doi: 10.3389/fvets.2020.527812 (PMC7669829; doi:10.3389/fvets.2020.527812)
Supplement: Supplementary file 1 [file Data_Sheet_1.xlsx]

## Sheet: Plan1
Breed G0.25%	Breed GC	Breed GF	Age G0.25%	Age GC	Age GF	Weight G0.25%	Weight GC	Weight GF	Body Score G0.25%	Body Score GC	Body Score GF	Total dispersion G0.25%	Total dispersion GC	Cranial dispersion G0.25%	Cranial dispersion GC	Caudal dipsersion G0.25%	Caudal dispersion GC	Hanging Drop G0.25%	Hanging Drop GC	Lack of resistance G0.25%	Lack of resistance GC	Number analgesic rescues G0.25%	Number analgesic rescues GF	Pain Score baseline G0.25%	Pain Score after extubation G0.25%	Pain Score 0.5 h after extubation G0.25%	Pain Score 1.0 h after extubation G0.25%	Pain Score 2.0 h after extubation G0.25%	Pain Score 3.0 h after extubation G0.25%	Pain Score 4.0 h after extubation G0.25%	Pain Score 5.0 h after extubation G0.25%	Pain Score 6.0 h after extubation G0.25%	Pain Score baseline GF	Pain Score after extubation GF	Pain Score 0.5 h after extubation GF	Pain Score 1.0 h after extubation GF	Pain Score 2.0 h after extubation GF	Pain Score 3.0 h after extubation GF	Pain Score 4.0 h after extubation GF	Pain Score 5.0 h after extubation GF	Pain Score 6.0 h after extubation GF	Sedation Score baseline G0.25%	Sedation Score after extubation G0.25%	Sedation Score 0.5 h after extubation G0.25%	Sedation Score 1.0 h after extubation G0.25%	Sedation Score 2.0 h after extubation G0.25%	Sedation Score 3.0 h after extubation G0.25%	Sedation Score 4.0 h after extubation G0.25%	Sedation Score 5.0 h after extubation G0.25%
mixed-breed	Shetland Sheepdog	mixed-breed	1	12	2	8.1	13.3	9	5	5	5	12	6	8	2	4	4	0	0	1	1	1	2	0	2	3	4	4	4	4	6	4	0	3	6	4	8	2	1	1	1	0	8	4	3	3	3	3	3
mixed-breed	mixed-breed	mixed-breed	2	15	2	13.7	9.5	12.6	5	4	5	18	8	12	3	6	5	1	0	1	1	0	1	0	2	3	4	4	3	1	3	4	0	4	8	4	3	1	2	1	1	0	11	7	6	6	5	3	4
mixed-breed	Poodle	mixed-breed	2.5	12	1	9.9	6.7	6	4	4	4	18	18	13	15	5	3	1	0	1	1	0	4	0	5	4	4	1	2	1	1	1	0	7	8	10	6	5	7	5	5	0	7	4	4	7	5	5	3
mixed-breed	Lhasa Apso	mixed-breed	1	14	1	12	9.2	13.8	5	5	5	20	13	15	11	5	2	0	1	1	1	0	3	0	2	3	3	3	3	1	1	2	0	0	11	9	12	7	4	3	2	0	7	6	5	5	6	6	6
mixed-breed	Shih Tzu	Poodle	2.5	13	6	8	7.3	5	4	5	4	20	17	15	15	5	2	1	1	1	1	0	3	0	1	1	1	4	4	4	4	5	1	8	12	5	4	5	7	5	4	0	7	7	6	5	5	6	6
Shih Tzu	Lhasa Apso	mixed-breed	1.5	12	2	5	5	7.2	4	4	5	17	11	13	7	4	4	0	0	1	1	0	4	0	2	2	1	3	2	4	3	4	0	0	7	3	4	10	9	10	5	0	10	4	4	4	3	3	3
mixed-breed	mixed-breed	mixed-breed	2	13	2	11.9	14.7	10.9	4	4	5	23	9	14	6	9	3	1	0	1	1	0	3	1	2	3	1	1	1	2	2	1	0	0	9	10	7	6	4	4	4	0	11	7	6	6	6	6	6
Poodle	Poodle	mixed-breed	5	12	1	5.8	5.8	7.2	5	4	5	16	12	15	11	1	1	1	0	1	0	0	4	0	2	4	5	5	5	4	2	5	0	9	17	12	12	8	7	4	8	0	8	6	6	4	5	6	4
Lhasa Apso	French Bulldog	Shih Tzu	1.5	9	5	5.5	10	5.6	4	5	5	16	6	11	5	5	1	1	0	1	1	0	1	0	3	0	3	2	3	2	5	4	0	4	6	5	3	1	1	3	1	0	9	5	6	6	6	5	5
mixed-breed	Schnauzer	Teckel	2	10	1	9	6.9	11	5	5	5	14	16	10	14	4	2	1	1	1	1	0	3	0	2	1	0	3	5	5	3	4	1	2	8	5	5	7	3	7	6	0	10	2	6	5	6	5	4
[truncated: 16 more columns]

## Sheet: Plan2
Subtitle
G0.25	group of epidural anesthesia with bupivacaine 0.25%
GC	group of thawed canine cadavers
GF	group of fentanyl bolus
Age	year
Weight	kilograms
Total, cranial and caudal dispersion of epidural solution	absolute number of vertebrae
Hanging drop and lack of resistance	1 for positive and 0 for negative
Doses of morphine, keramine and dypirone	mg/kg
